# Supplementary material for: Phytochemistry and Biological Activities of Endophytic Fungi from the Meliaceae Family
Source: Molecules. 2023 Jan 12;28(2):778. doi: 10.3390/molecules28020778 (PMC9863112; doi:10.3390/molecules28020778)
Supplement: Supplementary file 1 [file molecules-28-00778-s001.zip]

Archive with 1 entries (1 files):
- molecules-2098929-supplementary.pdf
